# Supplementary material for: Tofacitinib Regulates Endostatin via Effects on CD147 and Cathepsin S
Source: Int J Mol Sci. 2024 Jul 2;25(13):7267. doi: 10.3390/ijms25137267 (PMC11241738; doi:10.3390/ijms25137267)
Supplement: Supplementary file 1 [file ijms-25-07267-s001.zip]

Archive with 1 entries (1 files):
- ijms-3065600-supplementary.pdf
